# Supplementary material for: What Makes an Image Interesting and How Can We Explain It
Source: Front Psychol. 2021 Sep 1;12:668651. doi: 10.3389/fpsyg.2021.668651 (PMC8440840; doi:10.3389/fpsyg.2021.668651)
Supplement: Supplementary file 2 [file Data_Sheet_1.zip]

Archive with 241 entries (230 files):
- Raw Images for Experiment 1/Aerials/
- Raw Images for Experiment 1/Aerials/aer1.jpg
- Raw Images for Experiment 1/Aerials/aer10.jpg
- Raw Images for Experiment 1/Aerials/aer11.jpg
- Raw Images for Experiment 1/Aerials/aer12.jpg
- Raw Images for Experiment 1/Aerials/aer13.jpg
- Raw Images for Experiment 1/Aerials/aer14.jpg
- Raw Images for Experiment 1/Aerials/aer15.jpg
- Raw Images for Experiment 1/Aerials/aer16.jpg
- Raw Images for Experiment 1/Aerials/aer17.jpg
- Raw Images for Experiment 1/Aerials/aer18.jpg
- Raw Images for Experiment 1/Aerials/aer19.jpg
- Raw Images for Experiment 1/Aerials/aer2.jpg
- Raw Images for Experiment 1/Aerials/aer20.jpg
- Raw Images for Experiment 1/Aerials/aer21.jpg
- Raw Images for Experiment 1/Aerials/aer22.jpg
- Raw Images for Experiment 1/Aerials/aer23.jpg
- Raw Images for Experiment 1/Aerials/aer24.jpg
- Raw Images for Experiment 1/Aerials/aer25.jpg
- Raw Images for Experiment 1/Aerials/aer3.jpg
- Raw Images for Experiment 1/Aerials/aer4.jpg
- Raw Images for Experiment 1/Aerials/aer5.jpg
- Raw Images for Experiment 1/Aerials/aer6.jpg
- Raw Images for Experiment 1/Aerials/aer7.jpg
- Raw Images for Experiment 1/Aerials/aer8.jpg
- Raw Images for Experiment 1/Aerials/aer9.jpg
- Raw Images for Experiment 1/All/
- Raw Images for Experiment 1/All/aer26.jpg
- Raw Images for Experiment 1/All/aer27.jpg
- Raw Images for Experiment 1/All/aer28.jpg
- Raw Images for Experiment 1/All/aer29.jpg
- Raw Images for Experiment 1/All/aer36.jpg
- Raw Images for Experiment 1/All/id17.jpg
- Raw Images for Experiment 1/All/id28.jpg
- Raw Images for Experiment 1/All/id34.jpg
- Raw Images for Experiment 1/All/id38.jpg
- Raw Images for Experiment 1/All/id7.jpg
- Raw Images for Experiment 1/All/ls26.jpg
- Raw Images for Experiment 1/All/ls27.jpg
- Raw Images for Experiment 1/All/ls28.jpg
- Raw Images for Experiment 1/All/ls29.jpg
- Raw Images for Experiment 1/All/ls30.jpg
- Raw Images for Experiment 1/All/ppl29.jpg
- Raw Images for Experiment 1/All/ppl30.jpg
- Raw Images for Experiment 1/All/ppl31.jpg
- Raw Images for Experiment 1/All/ppl32.jpg
- Raw Images for Experiment 1/All/ppl33.jpg
- Raw Images for Experiment 1/All/sky12.jpg
- Raw Images for Experiment 1/All/sky14.jpg
- Raw Images for Experiment 1/All/sky2.jpg
- Raw Images for Experiment 1/All/sky25.jpg
- Raw Images for Experiment 1/All/sky6.jpg
- Raw Images for Experiment 1/Cityscapes/
- Raw Images for Experiment 1/Cityscapes/city1.jpg
- Raw Images for Experiment 1/Cityscapes/city11.jpg
- Raw Images for Experiment 1/Cityscapes/city13.jpg
- Raw Images for Experiment 1/Cityscapes/city15.jpg
- Raw Images for Experiment 1/Cityscapes/city16.jpg
- Raw Images for Experiment 1/Cityscapes/city17.jpg
- Raw Images for Experiment 1/Cityscapes/city20.jpg
- Raw Images for Experiment 1/Cityscapes/city21.jpg
- Raw Images for Experiment 1/Cityscapes/city28.jpg
- Raw Images for Experiment 1/Cityscapes/city3.jpg
- Raw Images for Experiment 1/Cityscapes/city31.jpg
- Raw Images for Experiment 1/Cityscapes/city32.jpg
- Raw Images for Experiment 1/Cityscapes/city33.jpg
- Raw Images for Experiment 1/Cityscapes/city35.jpg
- Raw Images for Experiment 1/Cityscapes/city37.jpg
- Raw Images for Experiment 1/Cityscapes/city38.jpg
- Raw Images for Experiment 1/Cityscapes/city44.jpg
- Raw Images for Experiment 1/Cityscapes/city47.jpg
- Raw Images for Experiment 1/Cityscapes/city48.jpg
- Raw Images for Experiment 1/Cityscapes/city5.jpg
- Raw Images for Experiment 1/Cityscapes/city50.jpg
- Raw Images for Experiment 1/Cityscapes/city52.jpg
- Raw Images for Experiment 1/Cityscapes/city53.jpg
- Raw Images for Experiment 1/Cityscapes/city56.jpg
- Raw Images for Experiment 1/Cityscapes/city7.jpg
- Raw Images for Experiment 1/Indoors/
- Raw Images for Experiment 1/Indoors/id10.jpg
- Raw Images for Experiment 1/Indoors/id11.jpg
- Raw Images for Experiment 1/Indoors/id12.jpg
- Raw Images for Experiment 1/Indoors/id14.jpg
- Raw Images for Experiment 1/Indoors/id15.jpg
- Raw Images for Experiment 1/Indoors/id16.jpg
- Raw Images for Experiment 1/Indoors/id18.jpg
- Raw Images for Experiment 1/Indoors/id2.jpg
- Raw Images for Experiment 1/Indoors/id21.jpg
- Raw Images for Experiment 1/Indoors/id22.jpg
- Raw Images for Experiment 1/Indoors/id23.jpg
- Raw Images for Experiment 1/Indoors/id24.jpg
- Raw Images for Experiment 1/Indoors/id25.jpg
- Raw Images for Experiment 1/Indoors/id26.jpg
- Raw Images for Experiment 1/Indoors/id27.jpg
- Raw Images for Experiment 1/Indoors/id3.jpg
- Raw Images for Experiment 1/Indoors/id31.jpg
- Raw Images for Experiment 1/Indoors/id32.jpg
- Raw Images for Experiment 1/Indoors/id33.jpg
- Raw Images for Experiment 1/Indoors/id36.jpg
- Raw Images for Experiment 1/Indoors/id37.jpg
- Raw Images for Experiment 1/Indoors/id39.jpg
- Raw Images for Experiment 1/Indoors/id6.jpg
- Raw Images for Experiment 1/Indoors/id8.jpg
- Raw Images for Experiment 1/Indoors/id9.jpg
- Raw Images for Experiment 1/Landscapes/
- Raw Images for Experiment 1/Landscapes/ls1.jpg
- Raw Images for Experiment 1/Landscapes/ls10.jpg
- Raw Images for Experiment 1/Landscapes/ls11.jpg
- Raw Images for Experiment 1/Landscapes/ls12.jpg
- Raw Images for Experiment 1/Landscapes/ls13.jpg
- Raw Images for Experiment 1/Landscapes/ls14.jpg
- Raw Images for Experiment 1/Landscapes/ls15.jpg
- Raw Images for Experiment 1/Landscapes/ls16.jpg
- Raw Images for Experiment 1/Landscapes/ls17.jpg
- Raw Images for Experiment 1/Landscapes/ls18.jpg
- Raw Images for Experiment 1/Landscapes/ls19.jpg
- Raw Images for Experiment 1/Landscapes/ls2.jpg
- Raw Images for Experiment 1/Landscapes/ls20.jpg
- Raw Images for Experiment 1/Landscapes/ls21.jpg
- Raw Images for Experiment 1/Landscapes/ls22.jpg
- Raw Images for Experiment 1/Landscapes/ls23.jpg
- Raw Images for Experiment 1/Landscapes/ls24.jpg
- Raw Images for Experiment 1/Landscapes/ls25.jpg
- Raw Images for Experiment 1/Landscapes/ls3.jpg
- Raw Images for Experiment 1/Landscapes/ls4.jpg
- Raw Images for Experiment 1/Landscapes/ls5.jpg
- Raw Images for Experiment 1/Landscapes/ls6.jpg
- Raw Images for Experiment 1/Landscapes/ls7.jpg
- Raw Images for Experiment 1/Landscapes/ls8.jpg
- Raw Images for Experiment 1/Landscapes/ls9.jpg
- Raw Images for Experiment 1/People/
- Raw Images for Experiment 1/People/ppl011.jpg
- Raw Images for Experiment 1/People/ppl012.jpg
- Raw Images for Experiment 1/People/ppl013.jpg
- Raw Images for Experiment 1/People/ppl014.jpg
- Raw Images for Experiment 1/People/ppl015.jpg
- Raw Images for Experiment 1/People/ppl016.jpg
- Raw Images for Experiment 1/People/ppl017.jpg
- Raw Images for Experiment 1/People/ppl018.jpg
- Raw Images for Experiment 1/People/ppl019.jpg
- Raw Images for Experiment 1/People/ppl020.jpg
- Raw Images for Experiment 1/People/ppl021.jpg
- Raw Images for Experiment 1/People/ppl022.jpg
- Raw Images for Experiment 1/People/ppl024.jpg
- Raw Images for Experiment 1/People/ppl025.jpg
- Raw Images for Experiment 1/People/ppl026.jpg
- Raw Images for Experiment 1/People/ppl027.jpg
- Raw Images for Experiment 1/People/ppl028.jpg
- Raw Images for Experiment 1/People/ppl1.jpg
- Raw Images for Experiment 1/People/ppl2.jpg
- Raw Images for Experiment 1/People/ppl3.jpg
- Raw Images for Experiment 1/People/ppl4.jpg
- Raw Images for Experiment 1/People/ppl5.jpg
- Raw Images for Experiment 1/People/ppl7.jpg
- Raw Images for Experiment 1/People/ppl8.jpg
- Raw Images for Experiment 1/People/ppl9.jpg
- Raw Images for Experiment 2/Aerials/
- Raw Images for Experiment 2/Aerials/aerial02.jpg
- Raw Images for Experiment 2/Aerials/aerial04.jpg
- Raw Images for Experiment 2/Aerials/aerial10.jpg
- Raw Images for Experiment 2/Aerials/aerial11.jpg
- Raw Images for Experiment 2/Aerials/aerial12.jpg
- Raw Images for Experiment 2/Aerials/aerial15.jpg
- Raw Images for Experiment 2/Aerials/aerial16.jpg
- Raw Images for Experiment 2/Aerials/aerial18.jpg
- Raw Images for Experiment 2/Aerials/aerial20.jpg
- Raw Images for Experiment 2/Aerials/aerial21.jpg
- Raw Images for Experiment 2/Aerials/aerial22.jpg
- Raw Images for Experiment 2/Aerials/aerial24.jpg
- Raw Images for Experiment 2/Aerials/aerial25.jpg
- Raw Images for Experiment 2/Aerials/aerial26.jpg
- Raw Images for Experiment 2/Aerials/aerial28.jpg
- Raw Images for Experiment 2/Aerials/aerial30.jpg
- Raw Images for Experiment 2/City/
- Raw Images for Experiment 2/City/city02.jpg
- Raw Images for Experiment 2/City/city04.jpg
- Raw Images for Experiment 2/City/city05.jpg
- Raw Images for Experiment 2/City/city06.jpg
- Raw Images for Experiment 2/City/city08.jpg
- Raw Images for Experiment 2/City/city10.jpg
- Raw Images for Experiment 2/City/city13.jpg
- Raw Images for Experiment 2/City/city15.jpg
- Raw Images for Experiment 2/City/city17.jpg
- Raw Images for Experiment 2/City/city19.jpg
- Raw Images for Experiment 2/City/city24.jpg
- Raw Images for Experiment 2/City/city26.jpg
- Raw Images for Experiment 2/City/city28.jpg
- Raw Images for Experiment 2/City/city29.jpg
- Raw Images for Experiment 2/City/city30.jpg
- Raw Images for Experiment 2/City/city32.jpg
- Raw Images for Experiment 2/Indoors/
- Raw Images for Experiment 2/Indoors/indoor01.jpg
- Raw Images for Experiment 2/Indoors/indoor02.jpg
- Raw Images for Experiment 2/Indoors/indoor03.jpg
- Raw Images for Experiment 2/Indoors/indoor04.jpg
- Raw Images for Experiment 2/Indoors/indoor06.jpg
- Raw Images for Experiment 2/Indoors/indoor08.jpg
- Raw Images for Experiment 2/Indoors/indoor09.jpg
- Raw Images for Experiment 2/Indoors/indoor11.jpg
- Raw Images for Experiment 2/Indoors/indoor13.jpg
- Raw Images for Experiment 2/Indoors/indoor15.jpg
- Raw Images for Experiment 2/Indoors/indoor19.jpg
- Raw Images for Experiment 2/Indoors/indoor27.jpg
- Raw Images for Experiment 2/Indoors/indoor28.jpg
- Raw Images for Experiment 2/Indoors/indoor29.jpg
- Raw Images for Experiment 2/Indoors/indoor31.jpg
- Raw Images for Experiment 2/Indoors/indoor32.jpg
- Raw Images for Experiment 2/Land/
- Raw Images for Experiment 2/Land/land01.jpg
- Raw Images for Experiment 2/Land/land02.jpg
- Raw Images for Experiment 2/Land/land06.jpg
- Raw Images for Experiment 2/Land/land09.jpg
- Raw Images for Experiment 2/Land/land12.jpg
- Raw Images for Experiment 2/Land/land14.jpg
- Raw Images for Experiment 2/Land/land16.jpg
- Raw Images for Experiment 2/Land/land17.jpg
- Raw Images for Experiment 2/Land/land18.jpg
- Raw Images for Experiment 2/Land/land21.jpg
- Raw Images for Experiment 2/Land/land23.jpg
- Raw Images for Experiment 2/Land/land27.jpg
- Raw Images for Experiment 2/Land/land28.jpg
- Raw Images for Experiment 2/Land/land30.jpg
- Raw Images for Experiment 2/Land/land31.jpg
- Raw Images for Experiment 2/Land/land32.jpg
- Raw Images for Experiment 2/People/
- Raw Images for Experiment 2/People/people01.jpg
- Raw Images for Experiment 2/People/people04.jpg
- Raw Images for Experiment 2/People/people05.jpg
- Raw Images for Experiment 2/People/people09.jpg
- Raw Images for Experiment 2/People/people10.jpg
- Raw Images for Experiment 2/People/people11.jpg
- Raw Images for Experiment 2/People/people12.jpg
- Raw Images for Experiment 2/People/people14.jpg
- Raw Images for Experiment 2/People/people15.jpg
- Raw Images for Experiment 2/People/people16.jpg
- Raw Images for Experiment 2/People/people18.jpg
- Raw Images for Experiment 2/People/people19.jpg
- Raw Images for Experiment 2/People/people20.jpg
- Raw Images for Experiment 2/People/people24.jpg
- Raw Images for Experiment 2/People/people26.jpg
- Raw Images for Experiment 2/People/people28.jpg
