# Supplementary material for: What Makes an Image Interesting and How Can We Explain It
Source: Front Psychol. 2021 Sep 1;12:668651. doi: 10.3389/fpsyg.2021.668651 (PMC8440840; doi:10.3389/fpsyg.2021.668651)
Supplement: Supplementary file 3 [file Data_Sheet_2.zip]

Archive with 85 entries (80 files):
- Raw Images for Experiment 2/Aerials/
- Raw Images for Experiment 2/Aerials/aerial02.jpg
- Raw Images for Experiment 2/Aerials/aerial04.jpg
- Raw Images for Experiment 2/Aerials/aerial10.jpg
- Raw Images for Experiment 2/Aerials/aerial11.jpg
- Raw Images for Experiment 2/Aerials/aerial12.jpg
- Raw Images for Experiment 2/Aerials/aerial15.jpg
- Raw Images for Experiment 2/Aerials/aerial16.jpg
- Raw Images for Experiment 2/Aerials/aerial18.jpg
- Raw Images for Experiment 2/Aerials/aerial20.jpg
- Raw Images for Experiment 2/Aerials/aerial21.jpg
- Raw Images for Experiment 2/Aerials/aerial22.jpg
- Raw Images for Experiment 2/Aerials/aerial24.jpg
- Raw Images for Experiment 2/Aerials/aerial25.jpg
- Raw Images for Experiment 2/Aerials/aerial26.jpg
- Raw Images for Experiment 2/Aerials/aerial28.jpg
- Raw Images for Experiment 2/Aerials/aerial30.jpg
- Raw Images for Experiment 2/City/
- Raw Images for Experiment 2/City/city02.jpg
- Raw Images for Experiment 2/City/city04.jpg
- Raw Images for Experiment 2/City/city05.jpg
- Raw Images for Experiment 2/City/city06.jpg
- Raw Images for Experiment 2/City/city08.jpg
- Raw Images for Experiment 2/City/city10.jpg
- Raw Images for Experiment 2/City/city13.jpg
- Raw Images for Experiment 2/City/city15.jpg
- Raw Images for Experiment 2/City/city17.jpg
- Raw Images for Experiment 2/City/city19.jpg
- Raw Images for Experiment 2/City/city24.jpg
- Raw Images for Experiment 2/City/city26.jpg
- Raw Images for Experiment 2/City/city28.jpg
- Raw Images for Experiment 2/City/city29.jpg
- Raw Images for Experiment 2/City/city30.jpg
- Raw Images for Experiment 2/City/city32.jpg
- Raw Images for Experiment 2/Indoors/
- Raw Images for Experiment 2/Indoors/indoor01.jpg
- Raw Images for Experiment 2/Indoors/indoor02.jpg
- Raw Images for Experiment 2/Indoors/indoor03.jpg
- Raw Images for Experiment 2/Indoors/indoor04.jpg
- Raw Images for Experiment 2/Indoors/indoor06.jpg
- Raw Images for Experiment 2/Indoors/indoor08.jpg
- Raw Images for Experiment 2/Indoors/indoor09.jpg
- Raw Images for Experiment 2/Indoors/indoor11.jpg
- Raw Images for Experiment 2/Indoors/indoor13.jpg
- Raw Images for Experiment 2/Indoors/indoor15.jpg
- Raw Images for Experiment 2/Indoors/indoor19.jpg
- Raw Images for Experiment 2/Indoors/indoor27.jpg
- Raw Images for Experiment 2/Indoors/indoor28.jpg
- Raw Images for Experiment 2/Indoors/indoor29.jpg
- Raw Images for Experiment 2/Indoors/indoor31.jpg
- Raw Images for Experiment 2/Indoors/indoor32.jpg
- Raw Images for Experiment 2/Land/
- Raw Images for Experiment 2/Land/land01.jpg
- Raw Images for Experiment 2/Land/land02.jpg
- Raw Images for Experiment 2/Land/land06.jpg
- Raw Images for Experiment 2/Land/land09.jpg
- Raw Images for Experiment 2/Land/land12.jpg
- Raw Images for Experiment 2/Land/land14.jpg
- Raw Images for Experiment 2/Land/land16.jpg
- Raw Images for Experiment 2/Land/land17.jpg
- Raw Images for Experiment 2/Land/land18.jpg
- Raw Images for Experiment 2/Land/land21.jpg
- Raw Images for Experiment 2/Land/land23.jpg
- Raw Images for Experiment 2/Land/land27.jpg
- Raw Images for Experiment 2/Land/land28.jpg
- Raw Images for Experiment 2/Land/land30.jpg
- Raw Images for Experiment 2/Land/land31.jpg
- Raw Images for Experiment 2/Land/land32.jpg
- Raw Images for Experiment 2/People/
- Raw Images for Experiment 2/People/people01.jpg
- Raw Images for Experiment 2/People/people04.jpg
- Raw Images for Experiment 2/People/people05.jpg
- Raw Images for Experiment 2/People/people09.jpg
- Raw Images for Experiment 2/People/people10.jpg
- Raw Images for Experiment 2/People/people11.jpg
- Raw Images for Experiment 2/People/people12.jpg
- Raw Images for Experiment 2/People/people14.jpg
- Raw Images for Experiment 2/People/people15.jpg
- Raw Images for Experiment 2/People/people16.jpg
- Raw Images for Experiment 2/People/people18.jpg
- Raw Images for Experiment 2/People/people19.jpg
- Raw Images for Experiment 2/People/people20.jpg
- Raw Images for Experiment 2/People/people24.jpg
- Raw Images for Experiment 2/People/people26.jpg
- Raw Images for Experiment 2/People/people28.jpg
